# Supplementary material for: The SLC9C2 Gene Product (Na+/H+ Exchanger Isoform 11; NHE11) Is a Testis-Specific Protein Localized to the Head of Mature Mammalian Sperm
Source: Int J Mol Sci. 2023 Mar 10;24(6):5329. doi: 10.3390/ijms24065329 (PMC10049371; doi:10.3390/ijms24065329)
Supplement: Supplementary file 1 [file ijms-24-05329-s001.zip]

Archive with 1 entries (1 files):
- ijms-2239717-supplementary.pdf
